# Supplementary material for: An enhanced adaptive elephant herding optimization based on hybrid cuckoo search algorithm and elite opposition-based learning
Source: Sci Rep. 2026 May 16;16:15221. doi: 10.1038/s41598-026-48615-y (PMC13179946; doi:10.1038/s41598-026-48615-y)
Supplement: Supplementary file 1 — Supplementary Material 1 [file 41598_2026_48615_MOESM1_ESM.zip]

Archive with 32 entries (31 files):
- Code EHO Scientific Reports Zahraa E M/
- Code EHO Scientific Reports Zahraa E M/AEHO.m
- Code EHO Scientific Reports Zahraa E M/AEHOCS.m
- Code EHO Scientific Reports Zahraa E M/AEHOCSEOBL.m
- Code EHO Scientific Reports Zahraa E M/EHO.m
- Code EHO Scientific Reports Zahraa E M/EHOSCA.m
- Code EHO Scientific Reports Zahraa E M/F1.fig
- Code EHO Scientific Reports Zahraa E M/F10.fig
- Code EHO Scientific Reports Zahraa E M/F10a.fig
- Code EHO Scientific Reports Zahraa E M/F1a.fig
- Code EHO Scientific Reports Zahraa E M/F2.fig
- Code EHO Scientific Reports Zahraa E M/F2a.fig
- Code EHO Scientific Reports Zahraa E M/F3.fig
- Code EHO Scientific Reports Zahraa E M/F3a.fig
- Code EHO Scientific Reports Zahraa E M/F4.fig
- Code EHO Scientific Reports Zahraa E M/f4a.fig
- Code EHO Scientific Reports Zahraa E M/F5.fig
- Code EHO Scientific Reports Zahraa E M/F5a.fig
- Code EHO Scientific Reports Zahraa E M/F6.fig
- Code EHO Scientific Reports Zahraa E M/F6a.fig
- Code EHO Scientific Reports Zahraa E M/F7.fig
- Code EHO Scientific Reports Zahraa E M/F7a.fig
- Code EHO Scientific Reports Zahraa E M/F8.fig
- Code EHO Scientific Reports Zahraa E M/F8a.fig
- Code EHO Scientific Reports Zahraa E M/F9.fig
- Code EHO Scientific Reports Zahraa E M/F9a.fig
- Code EHO Scientific Reports Zahraa E M/Get_Functions_details.m
- Code EHO Scientific Reports Zahraa E M/initialization.m
- Code EHO Scientific Reports Zahraa E M/main.m
- Code EHO Scientific Reports Zahraa E M/main1.m
- Code EHO Scientific Reports Zahraa E M/PSO.m
- Code EHO Scientific Reports Zahraa E M/SCA.m
