# Supplementary material for: An enhanced adaptive elephant herding optimization based on hybrid cuckoo search algorithm and elite opposition-based learning
Source: Sci Rep. 2026 May 16;16:15221. doi: 10.1038/s41598-026-48615-y (PMC13179946; doi:10.1038/s41598-026-48615-y)
Supplement: Supplementary file 1 — Supplementary Material 1 [file 41598_2026_48615_MOESM1_ESM.zip › Code EHO Scientific Reports Zahraa E M/AEHO.m]

function [Best_score3, Best_pos3, Convergence_curve3] = AEHO(Max_iter, N, dim, lb, ub,fobj)
    
beta = 0.1; 
    % Initialize population (elephants)
    Pop = lb + (ub - lb) .* rand(N, dim);
    Fitness = arrayfun(@(i) fobj(Pop(i, :)), 1:N);
    
    % Find the best solution
    [Best_score3, best_idx] = min(Fitness);
    Best_pos3 = Pop(best_idx, :);
    Convergence_curve3 = zeros(1, Max_iter);
    num_clans = 5;  
    clan_size = floor(N / num_clans);
    
    % Main Loop
      for iter = 1:Max_iter
        % Clan-Based Movement 
        for c = 1:num_clans
            start_idx = (c - 1) * clan_size + 1;
            end_idx = min(c * clan_size, N);
            clan = Pop(start_idx:end_idx, :);
            
            % Find best elephant in the clan
            [val, best_clan_idx] = min(Fitness(start_idx:end_idx));
            clan_best = clan(best_clan_idx, :);
            alpha=  (1- 2 * exp(iter))/Max_iter;
            
            for j = 1:size(clan, 1)
                if j ~= best_clan_idx
                    clan(j, :) = clan(j, :) + alpha *  rand() .* (clan_best - clan(j, :));
                end
            end
            
            % Update global population
            Pop(start_idx:end_idx, :) = clan;
        end
        
        % Separating Operator
        worst_idx = find(Fitness == max(Fitness), 1);
        Pop(worst_idx, :) = lb + beta *(ub - lb) .* rand(1, dim);
        
        % Evaluate new fitness
        Fitness = arrayfun(@(i) fobj(Pop(i, :)), 1:N);
        [current_best, best_idx] = min(Fitness);
        if current_best < Best_score3
            Best_score3 = current_best;
            Best_pos3 = Pop(best_idx, :);
        end
        
        % Store Convergence Curve
        Convergence_curve3(iter) = Best_score3;
        
       end  
      bestValue = min(Convergence_curve3);
      meanValue = mean(Convergence_curve3);
      stdValue = std(Convergence_curve3);
% Display Results
fprintf('Best Fitness Value: %10e\n', bestValue);
fprintf('Mean Fitness Value: %10e\n', meanValue);
fprintf('Standard Deviation: %10e\n', stdValue);
end
