# Supplementary material for: An enhanced adaptive elephant herding optimization based on hybrid cuckoo search algorithm and elite opposition-based learning
Source: Sci Rep. 2026 May 16;16:15221. doi: 10.1038/s41598-026-48615-y (PMC13179946; doi:10.1038/s41598-026-48615-y)
Supplement: Supplementary file 1 — Supplementary Material 1 [file 41598_2026_48615_MOESM1_ESM.zip › Code EHO Scientific Reports Zahraa E M/AEHOCSEOBL.m]

function [Best_score5, Best_pos5, Convergence_curve5] = AEHOCSEOBL(Max_iter, N, dim, lb, ub,fobj)
   beta1 = 0.1;
    
   Pop = lb + (ub - lb) .* rand(N, dim);
    Fitness = arrayfun(@(i) fobj(Pop(i, :)), 1:N);
    
    % Find Initial Best Solution
    [Best_score5, best_idx] = min(Fitness);
    Best_pos5 = Pop(best_idx, :);
   
    Convergence_curve5 = zeros(1, Max_iter);
    
    % Define EHO and CS parameters
    num_clans = 3;  % Number of clans
    beta = 1.5; % L�vy flight parameter
    sigma = (gamma(1 + beta) * sin(pi * beta / 2) / ...
            (gamma((1 + beta) / 2) * beta * 2^((beta - 1) / 2)))^(1 / beta);
    
    
        for iter = 1:Max_iter
        %  Elephant Herding Optimization (EHO)
        clan_size = floor(N / num_clans);
        
        for c = 1:num_clans

            start_idx = (c - 1) * clan_size + 1;
            end_idx = min(c * clan_size, N);
            clan = Pop(start_idx:end_idx, :);
            
            % Find best elephant in the clan
            [val, best_clan_idx] = min(Fitness(start_idx:end_idx));
            clan_best = clan(best_clan_idx, :);
            alpha=  (1- 2 * exp(iter))/Max_iter;           
            % Update elephants based on clan leader
            for j = 1:size(clan, 1)
                if j ~= best_clan_idx
                    clan(j, :) = clan(j, :) + alpha* rand() .* (clan_best - clan(j, :));
                end
            end
            
            % Update global population
            Pop(start_idx:end_idx, :) = clan;
        end
         % Separating Operator
        worst_idx = find(Fitness == max(Fitness), 1);
        Pop(worst_idx, :) = lb + beta1 *(ub - lb) .* rand(1, dim);
        
        % Evaluate new fitness
        Fitness = arrayfun(@(i) fobj(Pop(i, :)), 1:N);
        
        %Cuckoo Search (CS) for Exploitation 
        step = levy_flight(dim, beta, sigma);
        idx = ceil(rand() * N);  
        new_sol = Best_pos5 + step .* (Best_pos5 - Pop(idx, :));
        new_sol = bound_check(new_sol, lb, ub);
        
        % Evaluate new solution
        new_score = fobj(new_sol);
        if new_score < Best_score5
            Best_score5 = new_score;
            Best_pos5 = new_sol;
        end
        
        % Elite Opposite-Based Learning (EOBL) 
        Opp_Pop = Elite_Opposition(Pop, lb, ub, Best_pos5);
        Opp_Fitness = arrayfun(@(i) fobj(Opp_Pop(i, :)), 1:N);
        
        for i = 1:N
            if Opp_Fitness(i) < Fitness(i)
                Pop(i, :) = Opp_Pop(i, :);
                Fitness(i) = Opp_Fitness(i);
            end
        end
        
        % Update Best Solution
        [current_best, best_idx] = min(Fitness);
        if current_best < Best_score5
            Best_score5 = current_best;
            Best_pos5 = Pop(best_idx, :);
        end
         % Store Convergence Curve
        Convergence_curve5(iter) = Best_score5;
        
         end  
      bestValue = min(Convergence_curve5);
      meanValue = mean(Convergence_curve5);
      stdValue = std(Convergence_curve5); 
% Display Results
fprintf('Best Fitness Value: %10e\n', bestValue);
fprintf('Mean Fitness Value: %10e\n', meanValue);
fprintf('Standard Deviation: %10e\n', stdValue);
end

%Levy Flight Function 
function step = levy_flight(dim, beta, sigma)
    u = randn(1, dim) * sigma;
    v = randn(1, dim);
    step = u ./ abs(v).^(1 / beta);
end

function Opp_Pop = Elite_Opposition(Pop, lb, ub, best_sol)
    Opp_Pop = lb + ub - Pop;  % Basic Opposition
    Opp_Pop = repmat(best_sol, size(Pop,1), 1) + rand(size(Pop)) .* (Opp_Pop - repmat(best_sol, size(Pop,1), 1)); % Elite Shift
    Opp_Pop = bound_check(Opp_Pop, lb, ub);
end


% Boundary Constraint Handling 
function X = bound_check(X, lb, ub)
    X = max(min(X, ub), lb);
end
