# Supplementary material for: An enhanced adaptive elephant herding optimization based on hybrid cuckoo search algorithm and elite opposition-based learning
Source: Sci Rep. 2026 May 16;16:15221. doi: 10.1038/s41598-026-48615-y (PMC13179946; doi:10.1038/s41598-026-48615-y)
Supplement: Supplementary file 1 — Supplementary Material 1 [file 41598_2026_48615_MOESM1_ESM.zip › Code EHO Scientific Reports Zahraa E M/EHO.m]

function [Best_score2, Best_pos2, Convergence_curve2] = EHO(Max_iter, N, dim, lb, ub,fobj)
    
alpha = 0.5;              % Clan updating factor
beta = 0.1; 

    Pop = lb + (ub - lb) .* rand(N, dim);
    Fitness = arrayfun(@(i) fobj(Pop(i, :)), 1:N);
    
    % Find the best solution
    [Best_score2, best_idx] = min(Fitness);
    Best_pos2 = Pop(best_idx, :);
    
    Convergence_curve2 = zeros(1, Max_iter);
    
    % Number of clans
    num_clans = 5;  
    clan_size = floor(N / num_clans);
        
     for iter = 1:Max_iter
        for c = 1:num_clans
       
            start_idx = (c - 1) * clan_size + 1;
            end_idx = min(c * clan_size, N);
            clan = Pop(start_idx:end_idx, :);
            % Find best elephant in the clan
            [val, best_clan_idx] = min(Fitness(start_idx:end_idx));
            clan_best = clan(best_clan_idx, :);
             for j = 1:size(clan, 1)
                if j ~= best_clan_idx
                    clan(j, :) = clan(j, :) + alpha *  rand() .* (clan_best - clan(j, :));
                end
            end
            
            Pop(start_idx:end_idx, :) = clan;
        end
        worst_idx = find(Fitness == max(Fitness), 1);
        Pop(worst_idx, :) = lb + beta *(ub - lb) .* rand(1, dim);
        
        % Evaluate new fitness
        Fitness = arrayfun(@(i) fobj(Pop(i, :)), 1:N);
        [current_best, best_idx] = min(Fitness);
        if current_best < Best_score2
            Best_score2 = current_best;
            Best_pos2 = Pop(best_idx, :);
        end
       Convergence_curve2(iter) = Best_score2;
      end  
      bestValue = min(Convergence_curve2);
      meanValue = mean(Convergence_curve2);
      stdValue = std(Convergence_curve2); 
% Display Results
fprintf('Best Fitness Value: %10e\n', bestValue);
fprintf('Mean Fitness Value: %10e\n', meanValue);
fprintf('Standard Deviation: %10e\n', stdValue);
end
