# Supplementary material for: An enhanced adaptive elephant herding optimization based on hybrid cuckoo search algorithm and elite opposition-based learning
Source: Sci Rep. 2026 May 16;16:15221. doi: 10.1038/s41598-026-48615-y (PMC13179946; doi:10.1038/s41598-026-48615-y)
Supplement: Supplementary file 1 — Supplementary Material 1 [file 41598_2026_48615_MOESM1_ESM.zip › Code EHO Scientific Reports Zahraa E M/EHOSCA.m]

function [min_fitness, convergence_curve] = EHOSCA(N, lb, ub, max_iter, dim, fobj)
num_clans = 5; 
% Initialize population
population = lb + (ub-lb).*rand(N,dim);
fitness = evaluate_population(population,fobj);

% Create clans
clans = create_clans(population, num_clans);

% Global best
[val, idx] = min(fitness);
global_best = population(idx,:);

convergence_curve = zeros(1,max_iter);

% Main loop
for iter = 1:max_iter
    for c = 1:num_clans
        clans{c} = eho_clan_update(clans{c}, global_best, fobj);
    end
    
    population = vertcat(clans{:});
    
    population = sca_update(population, global_best, lb, ub);
    
    fitness = evaluate_population(population, fobj);
    
    [min_fitness, idx] = min(fitness);
    
    if min_fitness < fobj(global_best)
        global_best = population(idx,:);
    end
    
      convergence_curve(iter) = min_fitness;
end

% Display results
fprintf('Best Fitness: %.6e\n', min(convergence_curve));
fprintf('Mean Fitness: %.6e\n', mean(convergence_curve));
fprintf('Std Fitness: %.6e\n', std(convergence_curve));

end


function fitness = evaluate_population(population,fobj)
N = size(population,1);
fitness = zeros(N,1);
for i = 1:N
    fitness(i) = fobj(population(i,:));
end
end

function clans = create_clans(population, num_clans)
N = size(population,1);
clan_size = floor(N/num_clans);
indices = randperm(N);
clans = cell(1,num_clans);

for c = 1:num_clans
    start_idx = (c-1)*clan_size + 1;
    end_idx = c*clan_size;
    clans{c} = population(indices(start_idx:end_idx), :);
end
end

function clan = eho_clan_update(clan, global_best, fobj)
clan_mean = mean(clan, 1);
fitness = evaluate_population(clan, fobj);
[val, best_idx] = min(fitness);
clan_best = clan(best_idx, :);

% Update members
for i = 1:size(clan,1)
    beta = rand;
    clan(i,:) = clan_best + beta*(clan_mean - clan(i,:));
end

% Separating operator: move worst solution
fitness = evaluate_population(clan,fobj);
[val, worst_idx] = max(fitness);
clan(worst_idx,:) = global_best + randn(size(global_best));
end

% SCA Update 
function population = sca_update(population, global_best, lb, ub)
N = size(population,1);
dim = size(population,2);

for i = 1:N
    r1 = rand; r2 = rand; r3 = rand; r4 = rand(1,dim);
    if r1 < 0.5
        population(i,:) = population(i,:) + r2*sin(2*pi*r4).*abs(global_best - population(i,:));
    else
        population(i,:) = population(i,:) + r3*cos(2*pi*r4).*abs(global_best - population(i,:));
    end
end

% Apply bounds
population = max(population, lb);
population = min(population, ub);
end
