# Supplementary material for: An enhanced adaptive elephant herding optimization based on hybrid cuckoo search algorithm and elite opposition-based learning
Source: Sci Rep. 2026 May 16;16:15221. doi: 10.1038/s41598-026-48615-y (PMC13179946; doi:10.1038/s41598-026-48615-y)
Supplement: Supplementary file 1 — Supplementary Material 1 [file 41598_2026_48615_MOESM1_ESM.zip › Code EHO Scientific Reports Zahraa E M/Get_Functions_details.m]

function [lb,ub,dim,fobj] = Get_Functions_details(F)

switch F
    
    case 'F1'
        fobj = @F1;
        lb=-100;
        ub=100;
        dim=30;
        
    case 'F2'
        fobj = @F2;
        lb=-10;
        ub=10;
        dim=30;
        
    case 'F3'
        fobj = @F3;
        lb=-100;
        ub=100;
        dim=30;
        
    case 'F4'
        fobj = @F4;
        lb=-100;
        ub=100;
        dim=30;
        
    case 'F5'
        fobj = @F5;
        lb=-1.28;
        ub=1.28;
        dim=30;  
         
    case 'F6'
        fobj = @F6;
        lb=-100;
        ub=100;
        dim=30;
    
    case 'F7'
        fobj = @F7;
        lb=-600;
        ub=600;
        dim=30;
        
    case 'F8'
        fobj = @F8;
        lb=-5.12;
        ub=5.12;
        dim=30;
        
     case 'F9'
        fobj = @F9;
        lb=-32;
        ub=32;
        dim=30;
   
    case 'F10'
        fobj = @F10;
        lb=-2;
        ub=2;
        dim=2;  
          
end

end

% F1

function o = F1(x)
o=sum(x.^2);
end

% F2

function o = F2(x)
o=max(abs(x));
end

% F3

function o = F3(x)
o=sum(abs(x))+prod(abs(x));
end

% F4

function o = F4(x)
o=sum(abs((x+.5)).^2);
end

% F5

function o = F5(x)
dim=size(x,2);
o=sum([1:dim].*(x.^4))+rand;
end

% F6

function o = F6(x)
dim=size(x,2);
o=sum(100*(x(2:dim)-(x(1:dim-1).^2)).^2+(x(1:dim-1)-1).^2);
end

% F7

function o = F7(x)
dim=size(x,2);
o=sum(x.^2)/4000-prod(cos(x./sqrt([1:dim])))+1;
end
% F8

function o = F8(x)
dim=size(x,2);
o=sum(x.^2-10*cos(2*pi.*x))+10*dim;
end

% F9

function o = F9(x)
dim=size(x,2);
o=-20*exp(-.2*sqrt(sum(x.^2)/dim))-exp(sum(cos(2*pi.*x))/dim)+20+exp(1);
end

% F10

function o = F10(x)
o=(1+(x(1)+x(2)+1)^2*(19-14*x(1)+3*(x(1)^2)-14*x(2)+6*x(1)*x(2)+3*x(2)^2))*...
    (30+(2*x(1)-3*x(2))^2*(18-32*x(1)+12*(x(1)^2)+48*x(2)-36*x(1)*x(2)+27*(x(2)^2)));
end
