# Supplementary material for: An enhanced adaptive elephant herding optimization based on hybrid cuckoo search algorithm and elite opposition-based learning
Source: Sci Rep. 2026 May 16;16:15221. doi: 10.1038/s41598-026-48615-y (PMC13179946; doi:10.1038/s41598-026-48615-y)
Supplement: Supplementary file 1 — Supplementary Material 1 [file 41598_2026_48615_MOESM1_ESM.zip › Code EHO Scientific Reports Zahraa E M/initialization.m]

function Positions=initialization(SearchAgents_no,dim,ub,lb)

Boundary_no= size(ub,2); % numnber of boundaries

if Boundary_no==1
    Positions=rand(SearchAgents_no,dim).*(ub-lb)+lb;
end

if Boundary_no>1
    for i=1:dim
        ub_i=ub(i);
        lb_i=lb(i);
        Positions(:,i)=rand(SearchAgents_no,1).*(ub_i-lb_i)+lb_i;
    end
end
