# Supplementary material for: An enhanced adaptive elephant herding optimization based on hybrid cuckoo search algorithm and elite opposition-based learning
Source: Sci Rep. 2026 May 16;16:15221. doi: 10.1038/s41598-026-48615-y (PMC13179946; doi:10.1038/s41598-026-48615-y)
Supplement: Supplementary file 1 — Supplementary Material 1 [file 41598_2026_48615_MOESM1_ESM.zip › Code EHO Scientific Reports Zahraa E M/main1.m]

clear all 
clc
close all

popSize = 50;              
maxIter = 200;            

Function_name='F10'; 

[lb,ub,dim,fobj]=Get_Functions_details(Function_name);

[Best_score2, Best_pos2, Convergence_curve2]=EHO(maxIter,popSize,dim,lb,ub,fobj);
[Best_score3, Best_pos3, Convergence_curve3]=AEHO(maxIter,popSize,dim,lb,ub,fobj);
[Best_score4, Best_pos4, Convergence_curve4]=AEHOCS(maxIter,popSize,dim,lb,ub,fobj);
[Best_score5, Best_pos5, Convergence_curve5]=AEHOCSEOBL(maxIter,popSize,dim,lb,ub,fobj);

semilogy(Convergence_curve2,'Color','r','LineWidth',2)
hold on
semilogy(Convergence_curve3,'Color','m','LineWidth',2)
semilogy(Convergence_curve4,'Color','b','LineWidth',2)
semilogy(Convergence_curve5,'Color','g','LineWidth',2)

title(['Convergence Curve for Function ', Function_name]);
xlabel('Iteration');
ylabel('Best Fitness');
axis tight

box on
legend('EHO','AEHO','AEHOCS','AEHOCSEOBL');

display(['The best solution obtained by EHO is : ', num2str(Best_score2)]);
display(['The best solution obtained by AEHO is : ', num2str(Best_score3)]);
display(['The best solution obtained by AEHOCS is : ', num2str(Best_score4)]);
display(['The best solution obtained by AEHOCSEOBL is : ', num2str(Best_score5)]);


        
        
