# Supplementary material for: An enhanced adaptive elephant herding optimization based on hybrid cuckoo search algorithm and elite opposition-based learning
Source: Sci Rep. 2026 May 16;16:15221. doi: 10.1038/s41598-026-48615-y (PMC13179946; doi:10.1038/s41598-026-48615-y)
Supplement: Supplementary file 1 — Supplementary Material 1 [file 41598_2026_48615_MOESM1_ESM.zip › Code EHO Scientific Reports Zahraa E M/PSO.m]

function [gBestScore,cg_curve]=PSO(N,Max_iteration,lb,ub,dim,fobj)

Vmax=6;
noP=N;
wMax=0.9;
wMin=0.2;
c1=2;
c2=2;

iter=Max_iteration;
vel=zeros(noP,dim);
pBestScore=zeros(noP);
pBest=zeros(noP,dim);
gBest=zeros(1,dim);
cg_curve=zeros(1,iter);


pos=initialization(noP,dim,ub,lb);
   
 
for i=1:noP
    pBestScore(i)=inf;
end


 gBestScore=inf;
     
    
for l=1:iter 
    
    
     Flag4ub=pos(i,:)>ub;
     Flag4lb=pos(i,:)<lb;
     pos(i,:)=(pos(i,:).*(~(Flag4ub+Flag4lb)))+ub.*Flag4ub+lb.*Flag4lb;
    
    for i=1:size(pos,1)     
        
        fitness=fobj(pos(i,:));

        if(pBestScore(i)>fitness)
            pBestScore(i)=fitness;
            pBest(i,:)=pos(i,:);
        end
        if(gBestScore>fitness)
            gBestScore=fitness;
            gBest=pos(i,:);
        end
    end

    
    w=wMax-l*((wMax-wMin)/iter);
   
    for i=1:size(pos,1)
        for j=1:size(pos,2)       
            vel(i,j)=w*vel(i,j)+c1*rand()*(pBest(i,j)-pos(i,j))+c2*rand()*(gBest(j)-pos(i,j));
            
            if(vel(i,j)>Vmax)
                vel(i,j)=Vmax;
            end
            if(vel(i,j)<-Vmax)
                vel(i,j)=-Vmax;
            end            
            pos(i,j)=pos(i,j)+vel(i,j);
        end
    end
    cg_curve(l)=gBestScore;
    
end
bestValue = min(cg_curve);
meanValue = mean(cg_curve);
stdValue = std(cg_curve);

% Display Results
fprintf('Best Fitness Value: %10e\n', bestValue);
fprintf('Mean Fitness Value: %10e\n', meanValue);
fprintf('Standard Deviation: %10e\n', stdValue);
end
