# Supplementary material for: An enhanced adaptive elephant herding optimization based on hybrid cuckoo search algorithm and elite opposition-based learning
Source: Sci Rep. 2026 May 16;16:15221. doi: 10.1038/s41598-026-48615-y (PMC13179946; doi:10.1038/s41598-026-48615-y)
Supplement: Supplementary file 1 — Supplementary Material 1 [file 41598_2026_48615_MOESM1_ESM.zip › Code EHO Scientific Reports Zahraa E M/SCA.m]

function [best_score, best_pos, convergence_curve] = SCA(N, max_iter, lb, ub, dim, fobj)

% Initialize population
X = lb + (ub - lb).*rand(N, dim);

% Evaluate initial fitness
fitness = zeros(N,1);
for i = 1:N
    fitness(i) = fobj(X(i,:));
end

% Find initial best
[best_score, idx] = min(fitness);
best_pos = X(idx,:);

convergence_curve = zeros(1,max_iter);

% Main loop
for t = 1:max_iter
    
    a = 2 - t*(2/max_iter);   % parameter decreases from 2 to 0
    
    for i = 1:N
        for j = 1:dim
            
            r1 = a;
            r2 = 2*pi*rand();
            r3 = 2*rand();
            r4 = rand();
            
            if r4 < 0.5
                X(i,j) = X(i,j) + r1*sin(r2)*abs(r3*best_pos(j) - X(i,j));
            else
                X(i,j) = X(i,j) + r1*cos(r2)*abs(r3*best_pos(j) - X(i,j));
            end
            
        end
    end
    
    % Apply bounds
    X = max(X, lb);
    X = min(X, ub);
    
    % Recalculate fitness
    for i = 1:N
        fitness(i) = fobj(X(i,:));
    end
    
    % Update best solution
    [current_best, idx] = min(fitness);
    
    if current_best < best_score
        best_score = current_best;
        best_pos = X(idx,:);
    end
    
    convergence_curve(t) = best_score;
    
end
bestValue = min(convergence_curve);
meanValue = mean(convergence_curve);
stdValue = std(convergence_curve);

% Display Results
fprintf('Best Fitness Value: %10e\n', bestValue);
fprintf('Mean Fitness Value: %10e\n', meanValue);
fprintf('Standard Deviation: %10e\n', stdValue);
end
